# Supplementary material for: A Scoping Review of Exercise Oncology in the Primary Brain Tumor Patient–Caregiver Dyad
Source: Curr Oncol. 2026 Mar 30;33(4):193. doi: 10.3390/curroncol33040193 (PMC13114407; doi:10.3390/curroncol33040193)
Supplement: Supplementary file 1 [file curroncol-33-00193-s001.zip]

Archive with 1 entries (1 files):
- curroncol-4161401-supplementary.pdf
